# Supplementary material for: Phylogenetic Analysis of the 2020 West Nile Virus (WNV) Outbreak in Andalusia (Spain)
Source: Viruses. 2021 May 5;13(5):836. doi: 10.3390/v13050836 (PMC8148183; doi:10.3390/v13050836)
Supplement: Supplementary file 1 [file viruses-13-00836-s001.zip]

Archive with 3 entries (3 files):
- Figure S1.R2.pdf
- Table S1.R3.xlsx
- Table S2.R3.xlsx
