# Supplementary material for: Phylogenetic Analysis of the 2020 West Nile Virus (WNV) Outbreak in Andalusia (Spain)
Source: Viruses. 2021 May 5;13(5):836. doi: 10.3390/v13050836 (PMC8148183; doi:10.3390/v13050836)
Supplement: Supplementary file 1 [file viruses-13-00836-s001.zip › Table S2.R3.xlsx]

## Sheet: Hoja2
snp-dists 0.7.0	MN849176	GQ379160	GQ379161	KF367469	KX547235	MG004540	MG004528	MG004531	MG004534	MG004532	MG004530	MG004541	MG004536	MK352483	MH643887	MN149538	KF647253	KC954092	JX556213	JQ928174	JF707789	FJ766331	FJ766332	KF234080	JF719068	GU011992	FJ483548	FJ483549	JF719065	JF719067	JF719066	JF719069	2_44013532	5_44013538	6_44025400	4_44013537	JQ928175	JN858069	MF797870	KJ958922	JX442279	JX041634	KC601756	KU588135	KT163243	HM051416	JX041628	JX041629	JX041630
MN849176	0	57	80	72	81	76	83	90	92	95	98	100	96	108	121	389	433	418	416	415	418	404	402	430	434	432	425	429	424	428	428	418	458	449	447	416	418	429	444	256	323	289	372	448	508	526	517	515	511
GQ379160	57	0	115	112	122	118	117	124	126	131	132	133	132	139	156	425	465	451	448	445	449	434	432	466	469	467	460	464	459	463	463	454	489	476	475	438	448	460	479	298	361	326	413	480	540	556	549	546	541
GQ379161	80	115	0	138	140	138	148	155	157	162	163	165	161	168	185	444	479	467	463	463	469	455	453	485	488	486	479	483	478	482	482	469	506	498	496	460	461	475	498	323	383	346	429	492	556	571	566	563	558
KF367469	72	112	138	0	119	113	47	56	57	63	63	66	67	70	168	435	479	463	461	460	457	444	440	468	471	470	465	467	464	467	468	462	498	489	489	452	456	470	492	300	364	333	410	488	544	560	555	553	549
KX547235	81	122	140	119	0	118	125	132	136	137	143	145	140	148	172	429	474	460	457	457	457	446	444	467	471	469	462	462	461	465	465	456	492	481	479	449	458	467	482	304	365	335	412	487	540	556	550	548	544
MG004540	76	118	138	113	118	0	118	123	127	129	134	137	129	144	172	440	478	467	464	461	474	457	455	482	484	484	477	479	476	480	480	469	511	504	502	469	465	480	497	311	377	347	429	493	554	569	563	561	554
MG004528	83	117	148	47	125	118	0	16	18	23	24	29	60	82	175	445	484	472	469	466	468	453	449	479	483	481	476	478	475	479	479	471	507	496	496	460	464	480	500	312	379	347	426	491	552	569	573	571	564
MG004531	90	124	155	56	132	123	16	0	22	29	28	37	66	89	182	450	489	477	474	471	473	458	454	484	488	486	481	483	480	484	484	476	512	501	501	465	469	485	505	317	384	351	429	494	552	569	571	569	562
MG004534	92	126	157	57	136	127	18	22	0	33	30	39	70	92	186	453	494	482	479	476	478	462	459	489	493	491	486	488	485	489	489	479	516	505	505	468	474	490	508	319	389	357	434	497	561	578	581	579	572
MG004532	95	131	162	63	137	129	23	29	33	0	40	43	73	92	187	449	489	476	473	470	472	457	453	483	486	485	480	482	479	483	483	475	514	503	503	467	468	483	508	316	385	354	431	497	550	571	575	573	566
MG004530	98	132	163	63	143	134	24	28	30	40	0	45	75	98	193	460	497	487	484	481	485	470	466	496	500	498	493	495	492	496	496	487	524	512	512	475	476	495	517	328	393	360	439	503	563	580	583	581	574
MG004541	100	133	165	66	145	137	29	37	39	43	45	0	77	101	193	463	500	488	485	482	482	467	463	497	501	499	494	496	493	497	497	487	523	512	512	474	482	498	516	330	397	365	442	507	568	585	587	585	578
MG004536	96	132	161	67	140	129	60	66	70	73	75	77	0	102	189	444	484	473	470	467	471	456	452	485	489	487	482	484	481	485	485	474	511	501	501	467	465	482	502	318	392	358	435	492	564	581	573	571	564
MK352483	108	139	168	70	148	144	82	89	92	92	98	101	102	0	199	454	497	483	481	478	477	463	459	492	496	494	489	491	488	492	492	485	521	510	510	473	480	492	513	325	394	360	439	509	562	578	574	572	568
MH643887	121	156	185	168	172	172	175	182	186	187	193	193	189	199	0	476	511	497	494	491	503	488	486	512	516	514	507	509	506	510	510	500	531	521	520	486	500	513	532	340	403	370	454	534	572	590	583	580	575
MN149538	389	425	444	435	429	440	445	450	453	449	460	463	444	454	476	0	214	199	196	194	204	185	185	227	220	221	214	218	211	212	214	219	252	250	250	234	217	224	210	269	440	393	478	258	510	522	520	519	512
KF647253	433	465	479	479	474	478	484	489	494	489	497	500	484	497	511	214	0	29	32	31	208	192	190	223	218	216	209	213	208	211	211	215	251	246	245	233	193	213	253	312	468	420	509	283	539	551	548	547	543
KC954092	418	451	467	463	460	467	472	477	482	476	487	488	473	483	497	199	29	0	10	9	191	175	173	210	205	203	196	200	195	199	199	198	240	234	235	221	187	198	234	297	458	408	496	277	523	535	538	536	531
JX556213	416	448	463	461	457	464	469	474	479	473	484	485	470	481	494	196	32	10	0	10	189	173	171	207	202	200	193	197	192	196	196	196	237	231	232	218	188	196	233	293	453	404	494	278	516	529	533	531	527
JQ928174	415	445	463	460	457	461	466	471	476	470	481	482	467	478	491	194	31	9	10	0	186	170	168	204	199	197	190	194	189	193	193	195	232	227	228	213	185	193	231	294	451	401	493	277	519	531	535	533	529
JF707789	418	449	469	457	457	474	468	473	478	472	485	482	471	477	503	204	208	191	189	186	0	37	35	204	201	199	192	194	189	193	193	197	240	235	235	222	206	211	260	296	464	420	512	277	522	538	531	527	520
FJ766331	404	434	455	444	446	457	453	458	462	457	470	467	456	463	488	185	192	175	173	170	37	0	6	190	185	183	176	178	174	179	179	182	226	221	221	209	190	194	243	286	455	407	498	268	513	529	526	522	516
FJ766332	402	432	453	440	444	455	449	454	459	453	466	463	452	459	486	185	190	173	171	168	35	6	0	188	183	181	174	176	172	177	177	180	224	219	219	207	188	192	241	284	453	405	496	266	511	527	524	520	514
KF234080	430	466	485	468	467	482	479	484	489	483	496	497	485	492	512	227	223	210	207	204	204	190	188	0	15	14	21	23	15	19	19	147	140	137	137	131	211	217	268	311	480	430	519	303	555	563	555	552	545
JF719068	434	469	488	471	471	484	483	488	493	486	500	501	489	496	516	220	218	205	202	199	201	185	183	15	0	4	15	17	12	16	16	143	139	136	136	130	210	216	265	309	476	428	518	302	553	561	556	553	546
GU011992	432	467	486	470	469	484	481	486	491	485	498	499	487	494	514	221	216	203	200	197	199	183	181	14	4	0	13	15	10	14	14	142	137	134	134	128	208	214	263	313	474	426	516	300	552	560	555	552	545
FJ483548	425	460	479	465	462	477	476	481	486	480	493	494	482	489	507	214	209	196	193	190	192	176	174	21	15	13	0	10	5	9	9	135	134	131	131	125	201	207	256	306	469	421	511	293	545	553	550	547	540
FJ483549	429	464	483	467	462	479	478	483	488	482	495	496	484	491	509	218	213	200	197	194	194	178	176	23	17	15	10	0	7	11	11	139	138	135	135	129	205	211	260	308	473	425	515	297	549	557	554	551	544
JF719065	424	459	478	464	461	476	475	480	485	479	492	493	481	488	506	211	208	195	192	189	189	174	172	15	12	10	5	7	0	4	4	131	131	128	128	122	197	203	253	298	468	420	509	290	544	552	547	544	537
JF719067	428	463	482	467	465	480	479	484	489	483	496	497	485	492	510	212	211	199	196	193	193	179	177	19	16	14	9	11	4	0	8	135	135	132	132	126	201	208	257	301	472	424	514	293	548	556	551	548	541
JF719066	428	463	482	468	465	480	479	484	489	483	496	497	485	492	510	214	211	199	196	193	193	179	177	19	16	14	9	11	4	8	0	135	135	132	132	126	201	208	257	302	472	424	514	293	548	556	551	548	541
JF719069	418	454	469	462	456	469	471	476	479	475	487	487	474	485	500	219	215	198	196	195	197	182	180	147	143	142	135	139	131	135	135	0	182	178	178	165	200	204	250	300	466	416	515	298	538	548	551	548	542
2_44013532	458	489	506	498	492	511	507	512	516	514	524	523	511	521	531	252	251	240	237	232	240	226	224	140	139	137	134	138	131	135	135	182	0	5	5	8	244	252	293	342	510	459	540	330	563	571	568	567	559
5_44013538	449	476	498	489	481	504	496	501	505	503	512	512	501	510	521	250	246	234	231	227	235	221	219	137	136	134	131	135	128	132	132	178	5	0	4	8	240	248	289	335	501	451	532	320	553	561	558	558	550
6_44025400	447	475	496	489	479	502	496	501	505	503	512	512	501	510	520	250	245	235	232	228	235	221	219	137	136	134	131	135	128	132	132	178	5	4	0	7	238	246	289	336	501	451	532	322	553	561	559	559	551
4_44013537	416	438	460	452	449	469	460	465	468	467	475	474	467	473	486	234	233	221	218	213	222	209	207	131	130	128	125	129	122	126	126	165	8	8	7	0	220	228	265	315	455	413	485	302	519	526	523	522	515
JQ928175	418	448	461	456	458	465	464	469	474	468	476	482	465	480	500	217	193	187	188	185	206	190	188	211	210	208	201	205	197	201	201	200	244	240	238	220	0	4	257	297	462	417	500	297	519	533	523	524	520
JN858069	429	460	475	470	467	480	480	485	490	483	495	498	482	492	513	224	213	198	196	193	211	194	192	217	216	214	207	211	203	208	208	204	252	248	246	228	4	0	263	306	475	428	516	299	529	543	541	540	534
MF797870	444	479	498	492	482	497	500	505	508	508	517	516	502	513	532	210	253	234	233	231	260	243	241	268	265	263	256	260	253	257	257	250	293	289	289	265	257	263	0	325	493	445	524	246	542	554	566	563	557
KJ958922	256	298	323	300	304	311	312	317	319	316	328	330	318	325	340	269	312	297	293	294	296	286	284	311	309	313	306	308	298	301	302	300	342	335	336	315	297	306	325	0	318	260	351	338	407	425	407	404	398
JX442279	323	361	383	364	365	377	379	384	389	385	393	397	392	394	403	440	468	458	453	451	464	455	453	480	476	474	469	473	468	472	472	466	510	501	501	455	462	475	493	318	0	117	223	494	537	551	562	557	552
JX041634	289	326	346	333	335	347	347	351	357	354	360	365	358	360	370	393	420	408	404	401	420	407	405	430	428	426	421	425	420	424	424	416	459	451	451	413	417	428	445	260	117	0	160	457	498	510	508	503	500
KC601756	372	413	429	410	412	429	426	429	434	431	439	442	435	439	454	478	509	496	494	493	512	498	496	519	518	516	511	515	509	514	514	515	540	532	532	485	500	516	524	351	223	160	0	521	581	593	604	599	592
KU588135	448	480	492	488	487	493	491	494	497	497	503	507	492	509	534	258	283	277	278	277	277	268	266	303	302	300	293	297	290	293	293	298	330	320	322	302	297	299	246	338	494	457	521	0	549	567	561	560	556
KT163243	508	540	556	544	540	554	552	552	561	550	563	568	564	562	572	510	539	523	516	519	522	513	511	555	553	552	545	549	544	548	548	538	563	553	553	519	519	529	542	407	537	498	581	549	0	52	255	252	249
HM051416	526	556	571	560	556	569	569	569	578	571	580	585	581	578	590	522	551	535	529	531	538	529	527	563	561	560	553	557	552	556	556	548	571	561	561	526	533	543	554	425	551	510	593	567	52	0	273	270	267
JX041628	517	549	566	555	550	563	573	571	581	575	583	587	573	574	583	520	548	538	533	535	531	526	524	555	556	555	550	554	547	551	551	551	568	558	559	523	523	541	566	407	562	508	604	561	255	273	0	8	5
JX041629	515	546	563	553	548	561	571	569	579	573	581	585	571	572	580	519	547	536	531	533	527	522	520	552	553	552	547	551	544	548	548	548	567	558	559	522	524	540	563	404	557	503	599	560	252	270	8	0	1
JX041630	511	541	558	549	544	554	564	562	572	566	574	578	564	568	575	512	543	531	527	529	520	516	514	545	546	545	540	544	537	541	541	542	559	550	551	515	520	534	557	398	552	500	592	556	249	267	5	1	0
JX123030	1368	1383	1388	1366	1368	1383	1369	1366	1372	1373	1375	1373	1378	1384	1406	1371	1363	1370	1364	1360	1368	1369	1368	1365	1370	1370	1367	1369	1365	1364	1368	1371	1327	1307	1308	1230	1340	1369	1396	1338	1391	1349	1386	1335	1327	1334	1326	1321	1312
JX123031	1368	1383	1388	1366	1368	1383	1369	1366	1372	1373	1375	1373	1378	1384	1406	1371	1363	1370	1364	1360	1368	1369	1368	1365	1370	1370	1367	1369	1365	1364	1368	1371	1327	1307	1308	1230	1342	1371	1396	1338	1391	1348	1386	1335	1326	1333	1325	1320	1311
JX041632	2219	2243	2243	2226	2227	2235	2238	2239	2240	2240	2240	2234	2234	2228	2249	2214	2176	2189	2183	2179	2196	2199	2196	2210	2207	2209	2200	2203	2201	2204	2203	2201	2120	2083	2083	1955	2145	2195	2233	2220	2230	2218	2230	2152	2227	2228	2235	2229	2219
DQ256376	2187	2214	2213	2194	2199	2204	2209	2210	2211	2210	2209	2200	2203	2198	2226	2187	2143	2158	2154	2146	2168	2170	2167	2179	2174	2178	2169	2174	2168	2171	2171	2174	2084	2046	2047	1916	2103	2156	2200	2193	2205	2191	2207	2113	2192	2191	2205	2197	2186
MN619801	2313	2330	2328	2320	2310	2323	2332	2327	2329	2335	2332	2331	2334	2323	2340	2321	2275	2290	2287	2283	2324	2319	2318	2307	2299	2303	2301	2302	2295	2298	2299	2313	2236	2193	2197	2041	2243	2295	2339	2333	2342	2317	2329	2254	2322	2330	2325	2324	2310
MN619802	2263	2280	2278	2271	2261	2275	2283	2278	2280	2285	2285	2282	2285	2276	2291	2273	2226	2241	2238	2234	2274	2269	2268	2256	2249	2253	2251	2252	2245	2248	2249	2265	2189	2147	2151	1996	2190	2242	2290	2284	2292	2266	2284	2203	2272	2280	2275	2274	2260
MN619803	2235	2252	2250	2242	2232	2246	2254	2249	2251	2256	2256	2253	2256	2245	2264	2244	2196	2211	2208	2204	2244	2239	2238	2229	2221	2225	2223	2224	2217	2220	2221	2235	2156	2114	2118	1965	2163	2215	2259	2253	2262	2237	2250	2175	2237	2245	2242	2241	2227
MH939153	2230	2247	2240	2237	2227	2244	2251	2246	2248	2253	2253	2249	2251	2240	2259	2237	2189	2203	2201	2196	2242	2234	2233	2221	2218	2218	2216	2219	2214	2219	2218	2230	2154	2112	2116	1965	2162	2214	2253	2243	2263	2235	2249	2177	2228	2237	2241	2240	2226
MH939154	2244	2260	2256	2251	2242	2259	2263	2258	2260	2265	2265	2261	2263	2254	2269	2248	2204	2218	2216	2211	2251	2247	2246	2234	2231	2231	2229	2232	2227	2232	2231	2242	2162	2120	2124	1974	2171	2223	2263	2253	2273	2242	2258	2190	2238	2245	2252	2251	2237
KT207791	2243	2257	2253	2251	2239	2256	2262	2257	2259	2264	2264	2260	2264	2252	2267	2250	2205	2219	2217	2212	2253	2251	2250	2234	2231	2231	2229	2232	2228	2232	2231	2242	2166	2124	2128	1977	2175	2227	2264	2254	2267	2242	2260	2191	2233	2240	2249	2248	2234
MN794935	2232	2253	2252	2241	2228	2244	2249	2248	2248	2253	2255	2251	2261	2244	2272	2234	2204	2225	2222	2215	2238	2234	2233	2226	2221	2226	2220	2225	2215	2218	2219	2223	2145	2106	2111	1964	2156	2208	2260	2243	2259	2233	2240	2168	2242	2246	2232	2231	2215
MN794937	2222	2241	2240	2232	2218	2236	2241	2240	2240	2245	2247	2243	2251	2234	2260	2226	2198	2216	2214	2208	2227	2222	2221	2212	2207	2211	2205	2210	2201	2204	2205	2210	2131	2092	2097	1951	2147	2196	2249	2231	2249	2221	2230	2163	2236	2242	2225	2224	2209
MN794938	2226	2245	2244	2236	2222	2238	2245	2244	2244	2249	2251	2247	2255	2238	2264	2232	2204	2222	2220	2214	2233	2228	2227	2218	2213	2217	2211	2216	2207	2210	2211	2216	2137	2098	2103	1957	2153	2202	2253	2237	2255	2227	2236	2163	2238	2242	2227	2226	2211
MN794939	2222	2241	2240	2232	2218	2236	2243	2242	2242	2247	2248	2244	2251	2234	2262	2228	2196	2214	2212	2206	2229	2224	2223	2214	2209	2213	2207	2212	2203	2206	2207	2210	2133	2094	2099	1952	2147	2196	2247	2231	2247	2221	2228	2159	2232	2236	2221	2220	2205
MH986055	2226	2246	2245	2236	2222	2240	2247	2246	2246	2251	2252	2248	2255	2238	2267	2229	2200	2218	2216	2210	2233	2228	2227	2218	2213	2218	2212	2217	2207	2210	2211	2215	2137	2098	2103	1956	2151	2200	2252	2236	2252	2226	2233	2163	2235	2239	2225	2224	2209
MH986056	2225	2245	2244	2234	2221	2237	2244	2243	2243	2248	2250	2246	2254	2237	2264	2225	2197	2215	2214	2207	2229	2224	2223	2216	2211	2216	2210	2215	2205	2208	2209	2213	2135	2096	2101	1954	2149	2198	2250	2235	2251	2225	2232	2160	2234	2238	2224	2223	2208
MH924836	2225	2245	2244	2235	2221	2237	2244	2243	2243	2248	2250	2246	2254	2237	2264	2229	2199	2217	2215	2209	2230	2225	2224	2218	2212	2217	2211	2216	2206	2209	2210	2214	2136	2097	2102	1955	2150	2199	2251	2235	2250	2224	2232	2162	2234	2238	2224	2222	2207
MH244510	2232	2251	2250	2242	2228	2242	2251	2250	2250	2255	2257	2253	2259	2243	2270	2230	2200	2218	2216	2210	2231	2226	2225	2220	2213	2217	2213	2218	2209	2212	2213	2215	2141	2102	2107	1959	2149	2198	2250	2235	2257	2230	2235	2161	2240	2244	2229	2228	2213
MH244511	2236	2255	2254	2246	2232	2246	2255	2254	2254	2259	2261	2257	2263	2247	2274	2232	2202	2220	2218	2212	2233	2228	2227	2222	2215	2219	2215	2220	2211	2214	2215	2217	2143	2104	2109	1961	2151	2200	2252	2239	2261	2234	2241	2164	2242	2248	2233	2232	2217
KP109691	2235	2250	2249	2245	2231	2243	2252	2251	2251	2256	2258	2254	2260	2247	2269	2230	2203	2221	2219	2213	2234	2229	2228	2218	2216	2216	2212	2217	2212	2215	2216	2214	2144	2105	2110	1961	2154	2203	2250	2234	2254	2229	2238	2168	2235	2239	2232	2229	2215
KM659876	2235	2253	2252	2245	2231	2243	2252	2251	2251	2256	2258	2254	2260	2247	2272	2233	2203	2221	2219	2213	2234	2229	2228	2222	2216	2219	2215	2220	2212	2215	2216	2218	2144	2105	2110	1961	2154	2203	2253	2237	2257	2231	2240	2168	2238	2242	2232	2229	2215
KM203862	2228	2246	2245	2238	2224	2238	2247	2246	2246	2251	2253	2249	2255	2242	2265	2223	2196	2214	2212	2206	2227	2222	2221	2214	2209	2212	2208	2213	2205	2208	2209	2211	2138	2099	2104	1957	2147	2196	2248	2230	2252	2226	2233	2159	2233	2237	2225	2224	2209
KM203861	2225	2243	2242	2235	2221	2235	2246	2245	2245	2250	2251	2247	2252	2237	2264	2220	2195	2213	2211	2205	2226	2221	2220	2213	2208	2211	2207	2212	2204	2207	2208	2208	2136	2097	2102	1955	2146	2195	2243	2229	2251	2225	2232	2160	2230	2234	2222	2221	2206
MF984344	2233	2253	2250	2241	2225	2243	2250	2249	2249	2254	2254	2252	2258	2243	2270	2227	2199	2217	2215	2209	2230	2225	2224	2217	2212	2215	2211	2214	2208	2211	2212	2214	2141	2101	2106	1959	2150	2199	2251	2234	2252	2228	2235	2164	2232	2236	2226	2225	2210
MF984342	2234	2235	2234	2245	2226	2232	2241	2240	2240	2245	2245	2243	2249	2246	2254	2211	2201	2214	2214	2211	2214	2208	2207	2200	2198	2198	2194	2197	2194	2197	2198	2196	2132	2092	2097	1950	2152	2188	2234	2216	2237	2214	2217	2166	2215	2219	2214	2217	2213
KP109692	2236	2251	2250	2246	2228	2244	2253	2252	2252	2257	2257	2255	2263	2248	2270	2231	2204	2222	2220	2214	2235	2230	2229	2217	2215	2215	2211	2214	2211	2214	2215	2215	2144	2104	2109	1961	2157	2206	2253	2234	2253	2230	2237	2167	2232	2236	2229	2228	2213
MF984341	2206	2207	2205	2218	2203	2206	2215	2214	2214	2220	2221	2216	2220	2217	2228	2188	2196	2191	2190	2193	2192	2186	2185	2173	2171	2171	2169	2174	2169	2172	2172	2172	2106	2067	2072	1925	2147	2164	2210	2189	2213	2190	2195	2159	2194	2198	2185	2189	2185
MF984345	2232	2248	2247	2242	2226	2244	2251	2248	2250	2255	2257	2253	2257	2244	2266	2224	2197	2214	2212	2206	2227	2222	2221	2212	2209	2210	2206	2211	2205	2208	2209	2209	2138	2099	2104	1958	2148	2196	2246	2229	2248	2225	2232	2162	2227	2231	2223	2222	2207
MF984349	2228	2229	2227	2240	2222	2228	2235	2232	2234	2239	2241	2237	2241	2238	2245	2203	2201	2207	2205	2208	2206	2202	2201	2191	2189	2189	2185	2188	2186	2188	2188	2188	2120	2081	2086	1939	2154	2182	2223	2207	2233	2210	2217	2166	2210	2214	2207	2208	2204
MF984350	2232	2245	2246	2242	2224	2244	2249	2246	2248	2253	2255	2251	2255	2244	2263	2224	2197	2214	2212	2206	2224	2222	2221	2211	2209	2209	2205	2208	2206	2208	2209	2207	2138	2099	2104	1958	2150	2198	2245	2229	2249	2226	2233	2162	2228	2232	2226	2223	2208
MF984343	2232	2248	2247	2242	2226	2244	2251	2248	2250	2255	2257	2253	2257	2244	2266	2224	2197	2214	2212	2206	2225	2222	2221	2212	2209	2210	2206	2209	2206	2208	2209	2209	2137	2098	2103	1957	2150	2198	2246	2231	2252	2229	2238	2162	2231	2235	2229	2226	2211
KM203860	2233	2251	2250	2243	2227	2245	2252	2249	2251	2256	2258	2254	2258	2245	2269	2224	2198	2215	2213	2207	2228	2223	2222	2215	2210	2213	2209	2214	2206	2209	2210	2212	2139	2100	2105	1959	2149	2197	2249	2232	2253	2229	2236	2163	2230	2234	2224	2223	2208
KM203863	2233	2251	2250	2242	2228	2245	2252	2250	2251	2256	2258	2254	2258	2245	2272	2226	2198	2217	2215	2208	2228	2223	2222	2218	2213	2216	2212	2215	2209	2212	2213	2215	2142	2103	2108	1962	2150	2200	2251	2234	2257	2232	2239	2163	2234	2238	2229	2228	2213
MH244512	2239	2254	2253	2249	2233	2249	2258	2257	2257	2262	2264	2260	2266	2249	2273	2235	2205	2223	2221	2215	2236	2231	2230	2221	2218	2218	2214	2219	2214	2217	2218	2217	2147	2108	2113	1966	2156	2205	2254	2237	2258	2236	2242	2168	2234	2238	2233	2232	2217
KP780837	2237	2252	2251	2247	2231	2247	2256	2255	2255	2260	2262	2258	2264	2249	2271	2230	2203	2221	2219	2213	2234	2229	2228	2218	2216	2216	2212	2217	2212	2215	2216	2214	2145	2106	2111	1964	2154	2203	2252	2234	2254	2231	2238	2164	2233	2237	2230	2229	2214
KP780838	2244	2260	2257	2254	2240	2255	2264	2263	2263	2268	2270	2266	2272	2254	2279	2238	2208	2226	2224	2218	2242	2237	2236	2226	2224	2224	2220	2225	2220	2223	2224	2222	2152	2113	2118	1969	2159	2209	2258	2242	2262	2237	2246	2172	2241	2245	2240	2239	2223
KF179640	2226	2241	2240	2238	2222	2242	2249	2248	2248	2253	2254	2250	2255	2240	2262	2219	2192	2210	2208	2202	2223	2218	2217	2207	2205	2205	2201	2206	2201	2204	2205	2204	2134	2095	2100	1955	2143	2192	2241	2224	2245	2220	2229	2157	2222	2226	2219	2218	2203
MH244513	2230	2245	2244	2241	2224	2242	2249	2248	2248	2253	2255	2251	2257	2242	2264	2230	2199	2216	2214	2208	2227	2222	2221	2218	2213	2213	2209	2214	2209	2212	2213	2210	2143	2104	2109	1963	2150	2198	2247	2230	2247	2224	2231	2164	2230	2234	2229	2228	2213
JN858070	2208	2209	2209	2219	2203	2210	2218	2217	2217	2223	2222	2219	2221	2221	2230	2189	2187	2192	2192	2194	2195	2188	2187	2177	2175	2175	2171	2176	2171	2173	2174	2174	2107	2068	2073	1925	2155	2166	2211	2188	2212	2188	2198	2169	2190	2194	2183	2187	2183
KP780839	2235	2249	2248	2245	2229	2240	2253	2252	2254	2257	2259	2253	2261	2247	2270	2227	2199	2216	2214	2209	2231	2226	2225	2215	2213	2213	2209	2214	2209	2212	2213	2209	2143	2103	2108	1963	2152	2200	2249	2231	2252	2228	2238	2169	2232	2234	2229	2228	2214
KT207792	2233	2248	2247	2244	2227	2243	2253	2252	2252	2257	2259	2255	2261	2246	2269	2227	2198	2216	2211	2207	2226	2222	2221	2214	2212	2212	2208	2213	2208	2211	2212	2213	2142	2103	2108	1961	2149	2198	2244	2233	2250	2225	2234	2162	2228	2232	2227	2226	2211
KP789954	2233	2248	2247	2244	2227	2243	2253	2252	2252	2257	2259	2255	2261	2246	2269	2227	2198	2216	2213	2207	2227	2222	2221	2214	2212	2212	2208	2213	2208	2211	2212	2211	2141	2102	2107	1960	2149	2198	2244	2233	2250	2225	2234	2163	2232	2236	2231	2230	2215
KP789958	2232	2247	2246	2243	2226	2242	2252	2251	2251	2256	2258	2254	2260	2245	2268	2226	2199	2217	2214	2208	2226	2221	2220	2215	2213	2213	2209	2214	2209	2212	2213	2212	2141	2102	2107	1960	2150	2199	2244	2232	2251	2226	2235	2162	2229	2233	2228	2227	2212
KP789953	2237	2252	2251	2248	2231	2247	2257	2256	2256	2261	2263	2259	2265	2248	2273	2231	2202	2220	2217	2211	2231	2226	2225	2218	2216	2216	2212	2215	2212	2215	2216	2215	2145	2106	2111	1964	2153	2202	2249	2237	2254	2229	2238	2167	2234	2238	2233	2232	2217
KP789955	2236	2251	2250	2247	2230	2246	2256	2255	2255	2260	2262	2258	2264	2249	2272	2230	2201	2219	2214	2210	2230	2225	2224	2217	2215	2215	2211	2216	2211	2214	2215	2216	2145	2106	2111	1964	2153	2201	2247	2236	2253	2228	2237	2165	2231	2235	2230	2229	2214
KP789957	2237	2252	2251	2248	2229	2247	2257	2256	2256	2261	2263	2259	2265	2250	2273	2231	2200	2218	2215	2209	2231	2226	2225	2218	2216	2216	2212	2215	2212	2215	2216	2215	2146	2106	2111	1964	2153	2202	2249	2237	2254	2229	2238	2167	2235	2239	2234	2233	2218
KP789956	2227	2242	2241	2239	2222	2240	2250	2249	2249	2254	2256	2252	2260	2242	2263	2227	2198	2217	2215	2208	2227	2221	2220	2213	2211	2211	2207	2212	2207	2210	2211	2210	2138	2099	2104	1957	2150	2199	2246	2234	2248	2222	2231	2164	2231	2235	2230	2229	2214
KP789959	2238	2251	2252	2248	2229	2249	2257	2256	2256	2261	2263	2259	2265	2251	2272	2229	2202	2219	2217	2210	2231	2225	2224	2217	2215	2215	2211	2216	2211	2214	2215	2214	2144	2105	2110	1963	2152	2201	2248	2238	2254	2228	2237	2166	2233	2237	2234	2233	2218
KP789960	2239	2254	2253	2248	2232	2250	2259	2258	2258	2263	2265	2261	2267	2251	2273	2230	2205	2222	2220	2213	2234	2228	2227	2219	2217	2217	2213	2218	2213	2216	2217	2216	2145	2106	2111	1962	2155	2204	2249	2239	2259	2233	2242	2171	2235	2239	2234	2233	2218
KF647252	2214	2228	2228	2223	2208	2224	2233	2232	2233	2237	2239	2234	2240	2225	2246	2208	2182	2200	2197	2191	2210	2205	2204	2197	2195	2195	2190	2196	2191	2194	2195	2194	2132	2097	2098	1953	2135	2184	2227	2213	2235	2210	2219	2144	2209	2213	2208	2207	2192
KF588365	2243	2258	2257	2253	2237	2253	2262	2261	2261	2266	2268	2264	2270	2255	2277	2233	2206	2224	2221	2215	2235	2230	2229	2221	2219	2219	2215	2220	2215	2218	2219	2218	2148	2108	2113	1964	2159	2208	2251	2241	2262	2235	2244	2172	2237	2241	2236	2235	2220
KF647251	2244	2259	2258	2254	2238	2254	2263	2262	2262	2267	2269	2265	2271	2256	2278	2236	2209	2227	2224	2218	2238	2233	2232	2224	2222	2222	2218	2223	2218	2221	2222	2223	2150	2111	2116	1967	2160	2209	2254	2244	2263	2240	2249	2174	2240	2244	2239	2238	2223
KF647249	2240	2255	2254	2250	2234	2250	2259	2258	2258	2263	2265	2261	2267	2252	2274	2235	2205	2223	2220	2214	2234	2229	2228	2221	2218	2218	2214	2219	2214	2217	2218	2216	2146	2107	2112	1963	2156	2205	2250	2239	2259	2234	2243	2170	2236	2240	2235	2234	2219
KF647248	2016	2032	2031	2026	2010	2026	2037	2036	2037	2041	2041	2038	2041	2029	2049	2020	1983	2001	1998	1992	2020	2015	2015	2009	2004	2005	2002	2007	2002	2004	2005	2000	1951	1915	1917	1810	1941	1992	2029	2022	2042	2017	2025	1951	2023	2027	2021	2018	2004
KF647250	2216	2231	2230	2225	2210	2226	2235	2234	2235	2239	2241	2236	2242	2227	2250	2213	2184	2202	2199	2193	2212	2207	2206	2200	2197	2197	2192	2198	2193	2196	2197	2197	2137	2102	2103	1958	2137	2186	2229	2216	2237	2212	2222	2147	2210	2214	2210	2209	2194
MT341470	2240	2241	2241	2247	2234	2241	2246	2243	2245	2250	2252	2248	2254	2250	2258	2220	2213	2228	2227	2221	2224	2217	2216	2206	2206	2206	2200	2203	2200	2203	2204	2206	2141	2099	2104	1959	2158	2195	2242	2222	2247	2224	2233	2171	2223	2227	2224	2225	2222
MT341471	2238	2239	2239	2245	2232	2239	2244	2241	2243	2248	2250	2246	2252	2248	2256	2218	2211	2226	2225	2219	2223	2216	2215	2204	2204	2204	2198	2201	2198	2201	2202	2204	2137	2095	2100	1955	2156	2193	2240	2220	2247	2224	2231	2169	2221	2225	2222	2225	2221
MN652878	2235	2250	2250	2242	2229	2248	2253	2250	2252	2257	2259	2255	2261	2245	2267	2232	2209	2227	2224	2217	2233	2227	2226	2216	2216	2216	2210	2213	2210	2213	2214	2214	2146	2104	2109	1964	2154	2202	2252	2232	2258	2233	2242	2167	2235	2239	2234	2233	2218
MN481589	2235	2250	2250	2242	2229	2248	2253	2250	2252	2257	2259	2255	2261	2245	2267	2232	2209	2227	2224	2217	2235	2229	2228	2216	2216	2216	2210	2213	2210	2213	2214	2214	2146	2104	2109	1964	2154	2202	2252	2232	2258	2233	2242	2167	2235	2239	2234	2233	2218
MN652879	2235	2250	2250	2242	2229	2248	2253	2250	2252	2257	2259	2255	2261	2245	2267	2232	2209	2227	2224	2217	2235	2229	2228	2216	2216	2216	2210	2213	2210	2213	2214	2214	2146	2104	2109	1964	2154	2202	2252	2232	2258	2233	2242	2167	2235	2239	2234	2233	2218
MN480793	2235	2250	2250	2242	2229	2248	2253	2250	2252	2257	2259	2255	2261	2245	2267	2232	2209	2227	2224	2217	2235	2229	2228	2216	2216	2216	2210	2213	2210	2213	2214	2216	2146	2104	2109	1964	2154	2202	2252	2232	2258	2233	2244	2167	2235	2239	2234	2233	2218
MN480795	2232	2247	2247	2239	2226	2245	2250	2247	2249	2254	2256	2252	2258	2242	2264	2229	2206	2224	2221	2214	2232	2226	2225	2213	2213	2213	2207	2210	2207	2210	2211	2213	2143	2101	2106	1961	2151	2199	2249	2229	2255	2232	2241	2164	2232	2236	2231	2230	2215
MN652880	2237	2252	2252	2244	2231	2250	2255	2252	2254	2259	2261	2257	2263	2247	2269	2234	2211	2229	2226	2219	2237	2231	2230	2218	2218	2218	2212	2215	2212	2215	2216	2216	2148	2105	2110	1965	2156	2204	2254	2234	2260	2235	2244	2169	2237	2241	2236	2235	2220
MN480792	2238	2253	2252	2245	2232	2251	2256	2253	2255	2260	2262	2258	2264	2248	2270	2235	2212	2230	2227	2220	2238	2232	2231	2219	2219	2219	2213	2216	2213	2216	2217	2219	2149	2108	2113	1968	2157	2205	2256	2235	2261	2236	2244	2170	2238	2242	2237	2236	2221
MN481590	2239	2254	2254	2246	2231	2252	2257	2254	2256	2261	2263	2259	2265	2249	2271	2236	2213	2231	2228	2221	2239	2233	2232	2220	2220	2220	2214	2215	2214	2217	2218	2218	2150	2108	2113	1968	2160	2208	2256	2236	2260	2235	2244	2172	2239	2243	2238	2237	2222
MN480794	2230	2243	2245	2239	2224	2243	2250	2247	2249	2254	2256	2252	2258	2242	2264	2228	2205	2224	2221	2214	2232	2226	2225	2213	2211	2211	2207	2212	2207	2210	2211	2213	2145	2105	2110	1967	2149	2198	2249	2226	2249	2226	2237	2161	2233	2237	2228	2227	2212
MH021189	2232	2254	2254	2243	2226	2245	2252	2249	2251	2256	2258	2254	2260	2244	2273	2230	2200	2219	2216	2209	2231	2225	2224	2218	2208	2215	2211	2216	2204	2207	2208	2214	2141	2101	2106	1961	2148	2197	2249	2239	2258	2226	2237	2163	2237	2241	2229	2228	2213
MN481591	2230	2245	2247	2239	2226	2243	2250	2249	2249	2254	2257	2253	2258	2242	2262	2223	2202	2221	2218	2211	2228	2223	2222	2212	2210	2210	2206	2211	2206	2209	2210	2210	2143	2103	2108	1963	2147	2196	2248	2229	2255	2230	2241	2166	2230	2234	2227	2226	2211
KU206781	2226	2241	2241	2238	2224	2241	2248	2247	2247	2252	2254	2250	2256	2240	2260	2222	2198	2217	2214	2207	2228	2223	2222	2209	2206	2206	2202	2207	2202	2205	2206	2206	2139	2099	2104	1957	2144	2193	2244	2225	2251	2224	2233	2162	2230	2234	2228	2226	2211
MN481592	2231	2246	2246	2240	2227	2246	2253	2252	2252	2257	2259	2255	2261	2245	2263	2223	2201	2220	2217	2210	2226	2220	2219	2211	2209	2209	2205	2210	2205	2208	2209	2207	2141	2101	2106	1960	2147	2196	2245	2226	2252	2225	2236	2163	2229	2233	2226	2225	2210
MN481593	2227	2242	2242	2238	2223	2242	2249	2248	2248	2253	2255	2251	2257	2241	2259	2222	2199	2218	2215	2208	2226	2220	2219	2211	2209	2209	2205	2210	2205	2208	2209	2207	2141	2100	2105	1959	2145	2194	2242	2224	2254	2225	2234	2161	2225	2229	2224	2223	2208
MN481594	2235	2250	2250	2244	2231	2250	2257	2256	2256	2261	2263	2259	2265	2249	2267	2227	2203	2222	2219	2212	2230	2224	2223	2213	2211	2211	2207	2212	2207	2210	2211	2211	2141	2101	2106	1960	2151	2200	2249	2230	2256	2231	2242	2166	2233	2237	2230	2229	2214
MN481597	2230	2245	2245	2239	2224	2247	2252	2251	2251	2256	2258	2254	2260	2244	2262	2223	2200	2219	2216	2209	2225	2219	2218	2210	2208	2208	2204	2207	2204	2207	2208	2204	2136	2096	2101	1956	2146	2195	2244	2225	2253	2224	2237	2161	2230	2234	2227	2226	2211
MN481595	2231	2246	2246	2242	2225	2246	2253	2252	2252	2257	2259	2255	2261	2245	2263	2225	2201	2220	2217	2210	2228	2222	2221	2211	2209	2209	2205	2208	2205	2208	2209	2207	2138	2098	2103	1956	2147	2196	2245	2226	2256	2227	2240	2163	2229	2233	2226	2225	2210
MN481596	2233	2248	2248	2244	2227	2248	2255	2254	2254	2259	2261	2257	2263	2247	2265	2227	2203	2222	2219	2212	2230	2224	2223	2213	2211	2211	2207	2210	2207	2210	2211	2209	2140	2100	2105	1960	2151	2200	2247	2228	2258	2229	2242	2165	2233	2237	2230	2229	2214
KY594040	2232	2251	2251	2244	2228	2247	2254	2253	2253	2258	2260	2256	2262	2246	2268	2229	2202	2221	2218	2211	2229	2223	2222	2217	2210	2214	2210	2215	2206	2209	2210	2212	2139	2099	2104	1958	2148	2197	2249	2237	2261	2230	2241	2164	2234	2238	2227	2226	2211
HQ537483	2230	2248	2248	2242	2226	2245	2252	2251	2251	2256	2258	2254	2260	2244	2265	2227	2200	2219	2216	2209	2227	2221	2220	2214	2208	2211	2207	2212	2204	2207	2208	2210	2137	2097	2102	1956	2146	2195	2247	2229	2258	2228	2239	2162	2231	2235	2225	2224	2209
KJ883346	2235	2250	2250	2245	2231	2250	2257	2256	2256	2261	2263	2259	2265	2249	2267	2227	2203	2222	2219	2212	2230	2224	2223	2213	2211	2211	2207	2212	2207	2210	2211	2212	2141	2101	2106	1960	2151	2200	2249	2231	2256	2231	2242	2166	2233	2237	2230	2229	2214
KC496015	2226	2244	2244	2238	2222	2241	2248	2247	2247	2252	2254	2250	2256	2240	2263	2223	2196	2215	2212	2205	2223	2217	2216	2210	2204	2207	2203	2208	2200	2203	2204	2206	2133	2093	2098	1954	2142	2191	2243	2225	2252	2222	2235	2158	2231	2235	2225	2224	2209
KJ883343	2233	2248	2249	2246	2229	2248	2257	2256	2256	2261	2263	2259	2263	2245	2265	2227	2203	2222	2219	2212	2230	2224	2223	2209	2207	2207	2205	2210	2205	2208	2209	2212	2142	2102	2107	1961	2149	2198	2245	2229	2258	2233	2238	2165	2230	2234	2231	2230	2215
KJ883344	2234	2249	2249	2247	2230	2249	2258	2257	2257	2262	2264	2260	2264	2246	2266	2228	2204	2223	2220	2213	2231	2225	2224	2210	2208	2208	2206	2211	2206	2209	2210	2213	2141	2101	2106	1960	2150	2199	2246	2230	2259	2232	2239	2166	2231	2235	2230	2229	2214
KJ883348	2233	2248	2248	2246	2229	2248	2257	2256	2256	2261	2263	2259	2263	2245	2265	2227	2203	2222	2219	2212	2230	2224	2223	2209	2207	2207	2205	2210	2205	2208	2209	2212	2140	2100	2105	1959	2149	2198	2245	2229	2258	2231	2238	2165	2230	2234	2229	2228	2213
KJ883349	2234	2249	2249	2246	2230	2249	2258	2257	2257	2262	2264	2260	2264	2246	2266	2228	2204	2223	2220	2213	2231	2225	2224	2210	2208	2208	2206	2211	2206	2209	2210	2213	2141	2101	2106	1960	2150	2199	2246	2230	2259	2232	2239	2166	2232	2236	2231	2230	2215
KJ883345	2233	2248	2248	2246	2229	2248	2257	2256	2256	2261	2263	2259	2263	2245	2265	2229	2203	2222	2219	2212	2230	2224	2223	2210	2207	2207	2205	2210	2205	2208	2209	2212	2140	2100	2105	1959	2149	2198	2245	2229	2258	2231	2238	2165	2231	2235	2230	2229	2214
KF179639	2228	2245	2243	2241	2224	2243	2252	2251	2251	2256	2258	2254	2258	2240	2260	2222	2198	2217	2214	2207	2227	2221	2220	2204	2202	2202	2200	2205	2200	2203	2204	2207	2135	2095	2100	1954	2144	2193	2240	2224	2253	2226	2233	2160	2226	2230	2225	2224	2209
KC407673	2223	2241	2242	2237	2223	2242	2248	2247	2247	2251	2255	2251	2255	2239	2262	2220	2192	2208	2207	2200	2224	2218	2217	2213	2207	2210	2206	2209	2203	2206	2207	2209	2137	2098	2103	1956	2144	2192	2241	2226	2251	2221	2232	2158	2222	2226	2214	2213	2198
MT341472	2229	2230	2232	2238	2223	2230	2237	2234	2236	2241	2243	2239	2245	2241	2249	2203	2196	2211	2210	2205	2210	2201	2202	2194	2190	2190	2186	2191	2186	2189	2190	2190	2129	2089	2094	1948	2146	2183	2227	2209	2236	2209	2218	2158	2213	2217	2212	2215	2211
KT359349	2225	2244	2239	2232	2221	2240	2247	2246	2246	2251	2253	2249	2253	2235	2256	2214	2193	2209	2208	2201	2218	2212	2211	2203	2201	2201	2197	2202	2197	2200	2201	2206	2132	2093	2098	1953	2139	2188	2236	2220	2242	2212	2225	2157	2221	2225	2216	2214	2199
KC496016	2232	2251	2250	2242	2228	2246	2251	2250	2250	2255	2257	2253	2259	2244	2267	2225	2198	2214	2213	2206	2224	2218	2217	2213	2207	2210	2206	2211	2203	2206	2207	2213	2136	2097	2102	1956	2146	2194	2246	2229	2257	2226	2235	2163	2228	2232	2226	2223	2210
KP780840	2247	2263	2262	2258	2241	2255	2262	2261	2259	2266	2269	2264	2272	2257	2282	2245	2217	2234	2232	2228	2250	2246	2245	2235	2234	2235	2229	2234	2229	2231	2233	2231	2159	2119	2124	1973	2168	2216	2266	2243	2265	2239	2245	2180	2240	2241	2239	2237	2223
KY523178	2219	2244	2239	2223	2216	2230	2235	2232	2232	2241	2241	2237	2239	2227	2249	2218	2193	2210	2209	2202	2224	2214	2215	2216	2209	2211	2211	2216	2207	2210	2211	2205	2138	2098	2102	1964	2147	2196	2242	2224	2247	2213	2228	2150	2222	2227	2213	2212	2197
JN393308	2213	2236	2231	2214	2211	2225	2228	2225	2225	2234	2233	2230	2235	2222	2246	2216	2195	2212	2210	2204	2215	2210	2209	2211	2204	2208	2206	2211	2202	2205	2206	2203	2135	2099	2102	1968	2146	2192	2234	2212	2233	2206	2223	2145	2201	2206	2195	2194	2179
EF429197	2235	2257	2252	2239	2235	2249	2252	2249	2249	2256	2258	2254	2256	2243	2260	2238	2215	2230	2229	2222	2244	2236	2237	2233	2227	2230	2228	2233	2225	2228	2229	2225	2156	2115	2120	1976	2171	2218	2264	2236	2259	2228	2243	2179	2234	2237	2228	2227	2212
EF429198	2237	2258	2254	2243	2235	2247	2255	2252	2252	2259	2260	2256	2257	2249	2263	2234	2203	2222	2221	2214	2240	2236	2235	2224	2218	2221	2219	2224	2216	2219	2220	2220	2148	2107	2112	1970	2165	2214	2255	2238	2247	2224	2239	2171	2230	2231	2226	2225	2210
JX041631	2211	2215	2208	2212	2205	2214	2217	2216	2218	2223	2224	2220	2224	2221	2226	2198	2180	2195	2195	2189	2205	2198	2197	2185	2185	2185	2178	2183	2178	2183	2182	2181	2115	2075	2079	1934	2138	2179	2223	2202	2222	2195	2209	2155	2192	2199	2194	2197	2190
EF429200	2211	2234	2226	2217	2207	2225	2235	2230	2232	2238	2237	2235	2237	2217	2242	2214	2180	2196	2196	2187	2221	2215	2214	2211	2204	2207	2203	2208	2200	2205	2204	2206	2131	2092	2096	1951	2143	2192	2242	2224	2237	2209	2227	2151	2214	2220	2212	2209	2195
HM147824	2230	2254	2245	2234	2230	2240	2254	2249	2253	2254	2257	2255	2253	2238	2267	2220	2190	2204	2204	2198	2222	2216	2215	2223	2216	2220	2216	2219	2212	2217	2216	2212	2140	2100	2104	1958	2150	2197	2242	2234	2248	2212	2224	2160	2222	2227	2222	2221	2207
EF429199	2217	2239	2235	2223	2215	2229	2239	2238	2237	2245	2243	2241	2243	2224	2249	2213	2180	2199	2197	2191	2219	2214	2213	2207	2201	2204	2198	2203	2195	2198	2199	2206	2136	2100	2104	1958	2137	2188	2248	2231	2240	2218	2230	2155	2222	2228	2214	2213	2197
HM147823	2236	2258	2246	2234	2242	2254	2254	2253	2253	2251	2258	2255	2253	2241	2272	2248	2209	2219	2219	2213	2257	2250	2247	2244	2234	2240	2235	2236	2232	2233	2236	2238	2156	2116	2118	1970	2173	2225	2266	2248	2264	2230	2246	2180	2251	2257	2241	2240	2224
HM147822	2249	2269	2269	2250	2249	2263	2265	2267	2267	2272	2272	2261	2272	2260	2282	2261	2225	2245	2243	2236	2264	2254	2253	2259	2251	2255	2251	2252	2247	2252	2251	2250	2174	2133	2136	1981	2192	2243	2288	2282	2292	2267	2270	2208	2285	2295	2267	2264	2251
DQ176636	2285	2314	2291	2276	2279	2293	2298	2294	2297	2300	2294	2293	2302	2277	2309	2305	2271	2295	2294	2281	2308	2302	2304	2303	2301	2303	2298	2301	2296	2296	2300	2303	2221	2184	2188	2036	2230	2288	2336	2310	2304	2290	2299	2244	2319	2320	2298	2296	2280
FJ159129	2599	2620	2613	2580	2606	2593	2594	2596	2592	2596	2597	2590	2601	2592	2620	2612	2551	2589	2581	2568	2602	2600	2598	2618	2615	2616	2614	2612	2607	2606	2610	2602	2522	2486	2490	2336	2526	2593	2645	2607	2594	2589	2599	2540	2608	2615	2599	2595	2576
FJ159130	2586	2608	2598	2571	2595	2580	2579	2581	2579	2582	2584	2575	2590	2581	2607	2602	2544	2581	2573	2562	2585	2583	2581	2603	2598	2599	2599	2597	2592	2591	2595	2586	2507	2469	2473	2318	2523	2588	2632	2593	2587	2584	2597	2530	2591	2601	2587	2581	2565
FJ159131	2590	2614	2603	2572	2598	2582	2581	2583	2581	2585	2585	2577	2592	2581	2605	2592	2533	2570	2562	2551	2580	2578	2576	2601	2598	2599	2599	2597	2592	2591	2595	2581	2503	2468	2472	2321	2508	2576	2624	2596	2587	2578	2597	2526	2589	2596	2579	2575	2559
[truncated: 104 more columns]
